# Supplementary material for: Chromatomass-Spectrometric Method for the Quantitative Determination of Amino- and Carboxylic Acids in Biological Samples
Source: Metabolites. 2022 Dec 22;13(1):16. doi: 10.3390/metabo13010016 (PMC9863782; doi:10.3390/metabo13010016)
Supplement: Supplementary file 1 [file metabolites-13-00016-s001.zip]

Archive with 2 entries (1 files):
- metabolites-2065292-supplementary Revised/
- metabolites-2065292-supplementary Revised/Kaisheva et al_Supplement_Revised.pdf
